# Supplementary material for: A new machine-learning method to prognosticate paraquat poisoned patients by combining coagulation, liver, and kidney indices
Source: PLoS One. 2017 Oct 19;12(10):e0186427. doi: 10.1371/journal.pone.0186427 (PMC5648192; doi:10.1371/journal.pone.0186427)
Supplement: S1 Dataset — The file contains the first time tests of coagulation, liver, kidney indices, deceased group (1) and survival group (2). (XLSX) [file pone.0186427.s001.xlsx]

## Sheet: Sheet1
group	TBil	DBIL	IBIL	TP	Alb	Alb/Glo	ALT	AST	ALT/AST	Glu	BUN	CR	PT	PTA	INR	FIB	ATPP	Ratio of APTT	TT	PTR
1	37	28	9	64.9	40.1	1.6	301	612	0.5	7.6	13.3	232	12.8	101	1	3.01	34.2	0.95	16.3	0.96
1	41	32	9	64.7	37.3	1.4	268	320	0.8	9.5	7.9	197	15.1	74	1.21	2.93	32.8	0.91	78.9	2.51
1	18	7	11	60.2	36.6	1.6	14	34	0.4	5.3	9.3	160	18	57	1.45	2.41	200	200	78.9	2.51
1	5	2	3	74.7	39.8	1.1	10	23	0.4	7.6	3.1	50	38.7	20	3.85	2.59	200	200	78.9	2.51
1	97	73	24	66.4	39.5	1.5	492	696	0.7	10.1	5.8	136	17.1	63	1.36	2.07	200	200	78.9	2.51
1	30	20	11	64.7	38	1.4	115	142	0.9	5.1	9.3	139	16.2	69	1.27	2.84	169.2	4.7	200	2.51
1	25	8	17	70.5	43.8	1.6	15	26	0.6	9.7	2.3	57	15.6	74	1.21	2.13	41.2	1.14	17.2	1.01
1	30	20	11	64.7	38	1.4	115	142	0.9	10.5	5.4	72	22.5	40	1.93	2	200	200	78.9	2.51
1	83	66	17	60.7	37.4	1.6	425	291	1.5	6.4	10.3	258	15.6	72	1.23	3.49	35.4	0.98	14.1	0.83
1	20	7	13	70.2	46.1	1.9	40	55	0.7	6.3	5.9	78	16.6	64	1.33	2.61	200	200	78.9	2.51
1	13	5	8	67.5	38.1	1.3	23	27	0.9	8.8	9.2	145	13.9	90	1.06	3.65	34.9	0.97	17.6	1.04
1	102	88	14	61.9	35.8	1.4	660	497	1.3	2.3	9.9	291	20.9	44	1.8	2.11	152.5	4.24	200	2.51
1	9	3	6	72.5	41.8	1.4	46	44	1	4.6	5.7	166	12.7	104	0.98	3.83	35.1	0.98	16.3	0.96
1	107	90	17	49.4	30	1.5	306	912	0.3	9.9	6.4	184	13.3	94	1.04	3.74	86.1	2.39	200	2.51
1	25	17	8	65.4	35.6	1.2	165	231	0.7	8.7	8.6	111	13.9	86	1.1	5.94	67.2	1.87	200	2.51
1	45	35	10	69.6	41.1	1.4	377	260	1.5	5.6	17.2	397	19.2	49	1.68	2.34	200	200	78.9	2.51
1	15	5	10	73.1	40.5	1.2	32	31	1	6.5	3.5	67	14.2	81	1.14	1.64	68.5	1.9	200	14.32
1	22	11	11	68.2	41.8	1.6	150	296	0.5	16.2	3.7	102	16.3	73	3.3	4.69	102.3	55.29	78.9	2.51
1	30	3	11	57.4	33.7	1.4	45	116	0.4	6.4	5.8	143	16.6	64	1.34	1.83	200	200	78.9	2.51
1	8	3	5	71.4	34.2	0.9	10	44	0.2	9.3	7	105	14.5	82	1.13	4.39	33	0.92	16.5	0.97
1	140	114	26	54.1	30	1.2	326	194	1.7	12.8	36.7	677	15	77	1.18	4.32	28.5	0.79	16.9	0.99
1	18	6	12	73.4	44.5	1.5	12	18	0.7	11.7	5.5	69	13.5	95	1.03	3.1	31.3	0.87	15	0.88
1	79	63	16	61.2	36.9	1.5	243	355	0.7	11.8	7.5	200	20.8	45	1.75	3.31	200	200	78.9	2.51
1	11	5	6	66.9	40.7	1.6	10	32	0.3	9.3	3.4	51	19.8	49	1.64	2.48	200	200	78.9	2.51
1	15	5	10	73.1	40.5	1.2	32	31	1	6.5	3.5	67	14.2	81	1.14	1.64	68.5	1.9	200	14.32
1	80	64	16	56.8	34.7	1.6	597	376	1.6	5.1	13.9	292	13.3	92	1.05	3.27	99	2.75	200	2.51
1	21	12	9	57.3	37.4	1.9	32	93	0.3	13.8	3.7	73	18	54	1.55	2.56	42	1.17	20.2	1.19
1	21	13	8	60.3	33.8	1.3	190	602	0.3	8.3	4.8	116	25.2	33	2.3	1.43	200	200	78.9	2.51
1	58	45	13	60.9	36.3	1.5	145	210	0.7	9.6	4.3	96	14	87	1.09	2.3	34	0.94	16.8	0.99
1	47	33	14	69.6	39.9	1.3	279	324	0.9	5.1	7	112	15.6	71	1.25	1.97	44.3	1.23	17.6	1.04
1	111	91	20	57.2	34.2	1.5	137	225	0.6	15.2	8.5	160	15.7	72	1.23	3.29	121.1	3.36	200	2.51
1	12	4	8	65.2	40.3	1.6	16	48	0.3	8.5	7.9	160	16.5	65	1.34	1.55	154	4.28	200	2.51
1	14	6	8	80	48.8	1.6	16	48	0.3	6.9	8.8	185	15.7	69	1.29	2.69	200	200	78.9	2.51
1	99	84	15	66	39.6	1.5	704	530	1.3	10.2	5.4	116	15.5	71	1.25	2.61	200	55.29	78.9	2.51
1	27	10	17	68.3	40.5	1.5	18	28	0.6	8.3	8.9	229	16.6	64	1.34	2.21	95.8	2.66	78.9	2.51
1	72	59	13	70.3	43.1	1.6	456	632	0.7	10.2	5.3	93	16.5	65	1.33	2.65	32.3	0.9	15.6	0.92
1	21	15	6	69.4	42.7	1.6	96	235	0.4	3.6	9.8	229	21.8	41	1.92	2.19	200	55.29	78.9	2.51
1	60	45	15	67.5	40.9	1.5	223	171	1.3	6	18.6	504	16.5	65	1.33	3.26	39.3	1.09	15	0.88
1	13	5	8	68.3	47.9	2.3	18	63	0.3	4.8	4.8	154	15.1	78	1.18	1.58	60.8	1.69	78.9	2.51
1	28	19	9	60.5	31.9	1.1	26	106	0.2	7.8	9.9	260	23.1	37	2.04	2.82	200	200	78.9	2.51
1	43	29	14	63.8	35.8	1.3	117	275	0.4	25.6	5	158	18.8	52	1.56	2.06	200	200	0.4	2.51
1	36	25	11	51.8	29.5	1.3	105	238	0.4	6.3	6.9	172	15.7	72	1.24	2.09	39.7	1.1	20.5	1.21
1	27	9	18	57.9	37.2	1.8	21	45	0.5	6.6	6.6	110	17.1	2	200	200	0.7	55.29	78.9	2.51
1	32	29	3	54.3	31.2	1.4	201	628	0.3	9.4	6.6	181	14.6	84	1.11	2.38	118.4	3.29	200	0.78
1	43	19	24	62.3	35.9	1.4	46	179	0.3	8.6	4.1	112	18.2	57	1.47	1.59	54.1	1.5	20.2	1.19
1	65	50	15	61.1	30.1	1	164	156	1.1	4.9	11.7	274	24.3	36	2.16	2.84	200	200	78.9	2.51
1	31	6	25	60.6	34	1.3	14	38	0.4	6.7	3.4	63	20.4	46	1.73	0.76	86.3	2.4	26.2	1.54
1	30	20	11	64.7	38	1.4	115	142	0.9	9.2	4.7	166	20.7	47	1.73	2.48	130	130	0.9	2.51
1	13	6	7	61	32.5	1.1	65	182	0.4	10.5	6.8	100	16.3	73	3.3	4.69	102.3	55.29	78.9	2.51
1	30	20	11	64.7	38	1.4	115	142	0.9	16.4	4.8	89	16.3	73	3.3	4.69	102.3	55.29	78.9	2.51
1	36	26	10	58.6	31.7	1.2	271	665	0.4	7	5.7	63	14.6	84	1.11	2.44	32	0.89	16.7	0.98
1	22	11	11	68.2	41.8	1.6	150	296	0.5	8.2	5.7	300	19.5	49	1.65	2.67	88.6	2.46	200	0.48
2	69	47	22	63.6	39.1	1.6	135	158	0.9	5.8	5.4	71	13.5	95	1.03	2.66	33.1	0.92	16.1	0.95
2	30	20	11	64.7	38	1.4	115	142	0.9	10	2	38	13.8	94	1.04	3.07	41.3	1.15	69.4	4.08
2	155	123	32	62.9	31.7	1	323	170	1.9	7.2	21.4	181	15.8	70	1.25	10.47	38.7	1.08	17.4	1.02
2	16	6	10	74	38.4	1.1	29	28	1	12.3	15.5	202	14.6	79	1.17	4.9	37.7	1.05	15.6	0.92
2	6	20	11	62.3	36.4	1.4	9	14	0.6	7	2.8	44	14.3	85	1.11	2.35	200	200	78.9	2.51
2	11	3	8	57.5	31.9	1.2	10	17	0.6	11.6	2.4	42	17.3	61	1.38	2.32	200	200	78.9	2.51
2	11	3	8	57.5	31.9	1.2	10	17	0.6	11.6	2.4	42	17.3	61	1.38	2.32	200	200	78.9	2.51
2	15	4	11	58.7	35.2	1.5	13	36	0.4	7.9	3	56	16.6	66	1.31	1.97	200	200	78.9	2.51
2	13	4	9	60.4	35.7	1.4	5	16	0.3	7	2.3	42	14.3	88	1.09	1.37	26.2	0.73	15.4	0.91
2	8	3	5	74.1	47.9	1.8	10	25	0.4	12.5	5.5	86	13.8	92	1.05	4.98	43.3	1.2	18.7	1.1
2	33	12	21	62.4	38.9	1.7	17	36	0.5	5.6	15.1	246	14.5	80	1.16	2.33	73.2	2.03	145.4	8.55
2	10	3	7	66.9	40.1	1.5	11	21	0.5	4.8	2.6	44	13.7	89	1.08	2.32	128.9	3.58	200	2.51
2	21	8	13	70.6	41.6	1.4	19	26	0.7	7.4	2.8	44	14.3	82	1.14	2.67	36.1	1	15.5	0.91
2	9	4	5	66.8	33.7	1	11	28	0.4	5.4	5.8	148	14.8	75	1.21	2.69	73.6	2.04	178.7	10.51
2	17	6	11	75.6	49	1.8	24	44	0.5	6.7	11.3	183	15.7	69	1.29	2.66	200	200	78.9	2.51
2	5	20	11	52.2	31.5	1.5	23	24	1	9.4	2.4	58	13.6	90	1.07	2.59	76.2	2.12	163	9.59
2	14	8	6	56.9	33.5	1.4	18	16	1.1	5.3	4.3	48	14.6	84	1.12	4.45	35.3	0.98	15	0.88
2	12	5	7	70.3	41.1	1.4	230	124	1.9	4	3.8	72	13.4	93	1.05	2.53	33.6	0.93	16.9	0.99
2	7	3	4	52.3	30.5	1.4	66	34	1.9	5.4	7.2	194	14.2	83	1.13	2.72	200	200	78.9	2.51
2	15	6	9	55.3	35.6	1.8	13	17	0.8	5.3	2.1	47	16	67	1.32	1.99	200	200	78.9	2.51
2	8	3	5	65.4	37	1.3	8	17	0.5	11.5	3.7	52	15.3	71	1.26	2.09	200	200	78.9	2.51
2	10	4	6	71.7	43.6	1.6	28	23	1.2	10.2	4.9	89	12.9	98	1.01	2.77	148.9	4.14	200	2.51
2	8	3	5	74.8	43.8	1.4	9	20	0.5	6.4	2.2	41	12.6	103	0.98	2.49	30.3	0.84	16.2	0.95
2	33	19	14	69.1	40.2	1.4	382	261	1.5	8.9	3.8	84	12.9	98	1.01	2.92	34.6	0.96	46.7	2.75
2	14	4	10	67.9	36.9	1.2	9	28	0.3	12.4	3.6	55	16.3	64	1.33	2.41	163.1	4.53	200	2.51
2	18	6	12	65.7	36.8	1.3	11	21	0.5	6.6	2.4	39	13.1	100	1	2.17	30.5	0.85	18.1	1.06
2	12	6	6	59.4	34.4	1.4	202	173	1.2	8.1	2.3	36	16.7	62	1.37	1.94	200	200	78.9	2.51
2	10	3	7	73.7	42.8	1.4	19	18	1.1	6.9	3.7	42	15	75	1.2	2.95	200	55.29	78.9	2.51
2	30	20	11	61.3	37	1.5	49	14	3.5	8.2	6.1	44	13.2	99	1.01	2.77	31.7	0.88	16.9	0.99
2	7	5	2	60.9	33.7	1.2	312	118	2.6	6.1	8.3	98	13.2	99	1.01	4.29	40.6	1.13	78.9	2.51
2	13	6	7	68.1	45.3	2	10	27	0.4	7.5	3.8	108	13.9	91	1.06	2.63	158.5	4.4	78.9	2.51
2	8	3	5	55.9	33.1	1.5	69	22	3.1	5.8	2.1	39	15.2	76	1.19	1.65	34.3	0.95	16.7	0.98
2	21	9	12	70.1	41.4	1.4	51	43	1.2	7.4	8.4	244	13.7	93	1.04	2.57	35.5	0.99	17.6	1.04
2	25	8	17	60.4	38.5	1.8	13	31	0.4	6.9	4.6	80	13.9	90	1.06	2.11	35.5	0.99	17.6	1.04
2	12	6	6	61.8	37.2	1.5	61	43	1.4	8.8	8.3	153	15	77	1.17	2.66	200	200	0.5	2.51
2	13	5	8	69.7	40	1.3	16	43	0.4	5.3	7.4	117	15.2	75	1.19	3.53	60.8	1.69	86	5.06
2	19	7	12	62.9	39.5	1.7	7	14	0.5	5.6	2.5	41	16.3	73	3.3	4.69	102.3	55.29	78.9	2.51
2	10	4	6	62.3	38.8	1.7	8	19	0.4	6.6	3.2	59	14.6	82	1.13	1.6	109.7	3.05	200	4
2	80	61	19	69.1	48.8	2.4	556	250	2.2	5.4	23.5	756	19.8	52	1.65	2.71	41.3	1.21	29.7	1.75
2	10	4	6	66.6	39.7	1.5	18	14	1.3	10.8	4.3	47	14.4	83	1.13	2.91	35.3	0.98	13.9	0.82
2	13	6	7	58.5	35.9	1.6	67	56	1.2	6.8	10.2	114	14.5	82	1.14	2.28	56.5	1.57	73.8	4.34
2	12	4	8	62.6	38.5	1.6	9	13	0.7	8	3.4	49	14.9	78	1.18	0.91	32.4	0.9	21.5	1.26
2	12	4	8	61.1	30.6	1	22	12	1.8	8.2	7.6	72	37	70	1.28	2.1	73.5	2.04	130	2.51
2	9	3	6	63.8	36.9	1.4	15	20	0.8	7.1	3.5	52	14.4	85	1.11	2.47	70.3	1.95	131.2	7.72
2	10	4	6	76.2	41.7	1.2	20	24	0.8	6	2.9	49	14.7	83	1.12	3.36	109.6	3.04	200	2.51
2	20	6	14	69.3	39.8	1.3	118	58	2	6.7	3	45	16.1	71	1.26	2.81	75.4	2.09	200	2.51
2	17	6	11	71.8	38.3	1.1	32	21	1.5	8.2	6.9	74	13.8	94	1.04	2.25	35.8	0.99	16.4	0.96
2	10	4	6	64.2	39.3	1.6	29	34	0.9	6.7	2.8	51	15.3	77	1.18	2.19	200	200	78.9	2.51
2	18	6	12	62.4	37	1.5	38	30	1.3	10.9	2.4	41	14.7	81	1.14	2.57	121.5	3.38	200	2.51
2	10	4	6	65.6	38.7	1.4	17	21	0.8	6.2	5.7	139	15	80	1.15	1.91	37.4	1.04	17.6	1.04
2	10	3	7	69	37.9	1.2	10	16	0.6	9.5	4.4	48	13.8	94	1.04	3.12	54.4	1.51	31.5	1.85
